# Supplementary material for: Fast robust dose calculation on GPU for high-precision 1H, 4He, 12C and 16O ion therapy: the FRoG platform
Source: Sci Rep. 2018 Oct 4;8:14829. doi: 10.1038/s41598-018-33194-4 (PMC6172246; doi:10.1038/s41598-018-33194-4)
Supplement: Supplementary file 1 — Dataset 1 [file 41598_2018_33194_MOESM1_ESM.xlsx]

## Sheet: Sheet1
SOBP Dosimetric Evaluation
Calculation Type			FLUKA			FRoG
						DG			TG
SOBP Position [mm]			50	125	200	50	125	200	50	125	200
1H	Relative	R80	64.8	140.3	216	64.4	140.1	216	64.4	140.1	216
		EPR	71	52.3	49.3	71	51.9	48.8	71	51.8	48.6
		TPR	0	0	0.5	0	0.1	0.2	0	0.1	0.2
		DFO80/20	1.8	2.8	4.3	2	2.9	4.4	2	2.9	4.4
		LFO80/20	12.2	9.3	9.6	11.8293	9.2085	9.2085	11.7831	9.3549	9.3549
		Hom	98.7	99.3	97.9	97.8	98.6	98.6	97.8	98.7	98.5
	Absolute		0.991	0.996	1	1.005	1.015	1.024	0.998	1.002	1.002
		|%Δ|	-	-	-	1.4298	1.3085	1.3602	1.0555	0.6524	0.9495
4He	Relative	R80	65.9	140	214.6	65.5	139.7	214.4	65.5	139.7	214.4
		EPR	71.7	55.4	54	71.2	54.6	53.4	71.2	55.1	54.4
		TPR	1.2	2	2.7	1.2	2	2.8	1.1	1.9	2.7
		DFO80/20	0.8	1.4	2	0.6	1.5	2.5	0.6	1.5	2.4
		LFO80/20	7.2	5.3	5.1	7.1398	4.9814	4.9814	7.0938	5.0953	5.0953
		Hom	92.1	99.5	99.3	89.9	98.7	98.8	90.9	99	99.5
	Absolute		1.002	0.997	0.987	1.018	1.024	1.028	1.012	1.01	1.006
		|%Δ|	-	-	-	2.34	3.153	3.976	1.53	1.879	2
12C	Relative	R80	65.4	140.1	214.7	65	139.9	214.6	65	139.9	214.6
		EPR	73.4	63.1	69.7	73.2	62.1	67.4	73.2	62.5	68.5
		TPR	6.4	12.8	17.6	6.4	13.4	18.8	6.3	12.9	17.9
		DFO80/20	2	2.9	4.2	2.1	3.1	6	2	3.1	4.2
		LFO80/20	6	5.3	5.6	5.6918	5.1419	5.1419	5.6695	5.1241	5.1241
		Hom	98.8	99.4	96.7	98.5	99	99.1	98.5	99	99.1
	Absolute		0.996	0.993	0.982	1.005	1.015	1.024	1	1.005	1.003
		|%Δ|	-	-	-	1.359	2.42	3.59	0.8254	1.445	1.489
16O	Relative	R80	65.2	140.1	215.9	64.8	139.9	215.8	64.8	139.9	215.8
		EPR	73.6	65.6	75.3	74	64.7	72.9	74.1	65.1	74.1
		TPR	6.5	15.8	23.6	6.7	16.3	24.5	6.5	15.8	23.4
		DFO80/20	1.8	3.3	17	2	3.7	19.8	2	3.4	17.5
		LFO80/20	5.3	5.2	5.4	5.0372	4.9958	4.9958	5.0205	5.0428	5.0428
		Hom	99.3	99.2	96.9	99.1	99.2	97.3	99.1	99.2	97.3
	Absolute		0.991	0.996	0.987	1	1.009	1.025	0.987	1	1.005
		|%Δ|	-	-	-	1.4684	1.4203	3.2532	0.7295	1.0077	1.278
