# Supplementary material for: Fast robust dose calculation on GPU for high-precision 1H, 4He, 12C and 16O ion therapy: the FRoG platform
Source: Sci Rep. 2018 Oct 4;8:14829. doi: 10.1038/s41598-018-33194-4 (PMC6172246; doi:10.1038/s41598-018-33194-4)
Supplement: Supplementary file 2 — Dataset 2 [file 41598_2018_33194_MOESM2_ESM.xlsx]

## Sheet: Sheet1
DVH Comparison — FRoG vs. FLUKA
Particle	ID	Structure	D95%			D50%			D5%
			FLUKA	FRoG	Δ%	FLUKA	FRoG	Δ%	FLUKA	FRoG	Δ%
1H	A	PTV	43.8	42.9	-1.83673	49	48.7	-0.612245	50.4	50.1	-0.612245
	B	PTV	46.5	46.7	0.414938	48.2	48.6	0.829876	50.6	50.5	-0.207469
		Chiasma	5.5	6.5	2.07469	31.1	31.3	0.414938	44.1	43.6	-1.03734
		Temporal Lobe (L)	0.9	1.1	0.414938	20.7	20.7	0	48.4	48.6	0.414938
		Temporal Lobe (R)	1.1	1.4	0.622407	19	19	0	30	30	0
	C	PTV	55.28	54.82	-0.771294	59.64	59.759	0.199531	61.69	61.15	-0.905433
		Rectum	0.0641	0.0633	-0.00134138	2.9466	3.4184	0.79108	52.2693	51.5298	-1.23994
		Bladder	0	0	0	0.1922	0.1899	-0.00385647	57.14	56.66	-0.804829
		Femur (L)	17.8715	17.6619	-0.351442	20.4337	20.13	-0.509222	25.6222	24.6254	-1.67136
		Femur (R)	17.295	17.295	0	19.472	19.4729	0.00150905	22.7397	22.7397	0
4He	D	PTV	18.1152	18.0324	-0.313804	26.3859	26.1884	-0.748506	29.9688	29.8841	-0.321005
		Chiasma	1.8751	2.3895	1.94953	5.5585	6.4037	3.20323	13.3939	13.6995	1.15819
		Temporal Lobe (L)	0.4688	0.4779	0.0344881	7.8689	7.7418	-0.481697	24.7117	24.3406	-1.40643
		Temporal Lobe (R)	0.1339	0.1593	0.0962635	5.6924	5.5754	-0.443419	15.5369	15.7067	0.643526
12C	E	PTV	9.3032	9.3749	0.577569	12.4141	12.5577	1.15675	13.7787	13.9032	1.00289
	F	PTV	10.4184	10.5017	0.658108	12.6575	12.7776	0.948845	14.0131	14.0271	0.110606
		Brainstem	0.0762	0.0744	-0.0142208	4.0821	3.9865	-0.755283	10.1138	10.1001	-0.108236
		Chiasma	1.2642	1.2197	-0.35157	6.9609	6.9317	-0.230693	9.2913	9.3563	0.51353
		Optical System	0.0457	0.0446	-0.0086905	2.4675	2.6031	1.0713	9.139	9.1778	0.306538
		Parotids (L)	5.4986	5.474	-0.194351	6.0774	6.0541	-0.184081	8.1642	8.1068	-0.453486
		Parotids (R)	4.5695	4.5815	0.0948055	5.6357	5.6376	0.0150109	6.641	6.6342	-0.0537231
		Temporal Lobe (L)	0	0	0	0.3503	0.3421	-0.0647837	10.0681	9.9811	-0.68734
		Temporal Lobe (R)	0	0	0	0.7616	0.7437	-0.141418	7.7681	7.8837	0.913293
	G	PTV	17.7489	18.0635	1.55363	20.2494	20.5628	1.5477	21.4104	21.7443	1.64894
		Rectum	0.0893	0.0682	-0.104201	0.3572	0.3408	-0.0809901	14.3108	14.5417	1.14028
		Bladder	0.022	0	-0.108645	0.1116	0.1136	0.00987684	16.9452	17.1773	1.14621
		Femur (L)	0.9377	0.8861	-0.254822	10.2698	10.27	0.000987684	11.855	11.8378	-0.0849408
		Femur (R)	0.5581	0.568	0.0488903	9.3322	9.293	-0.193586	11.3638	11.3379	-0.127905
16O	H	PTV	7.1888	7.2344	0.468153	9.7404	9.8365	0.986612	10.8472	10.9217	0.764856

## Sheet: Sheet2
DVH Comparison — FRoG vs. FLUKA
Particle	ID	Structure	D95%			D50%			D5%
			FLUKA	FRoG	Δ%	FLUKA	FRoG	Δ%	FLUKA	FRoG	Δ%
1H	A	PTV	43.8	42.9	-1.83673	49	48.7	-0.612245	50.4	50.1	-0.612245
	B	PTV	46.5	46.7	0.414938	48.2	48.6	0.829876	50.6	50.5	-0.207469
		Chiasma	5.5	6.5	2.07469	31.1	31.3	0.414938	44.1	43.6	-1.03734
		Temporal Lobe (L)	0.9	1.1	0.414938	20.7	20.7	0	48.4	48.6	0.414938
		Temporal Lobe (R)	1.1	1.4	0.622407	19	19	0	30	30	0
	C	PTV	55.28	54.82	-0.771294	59.64	59.759	0.199531	61.69	61.15	-0.905433
		Rectum	0.0641	0.0633	-0.00134138	2.9466	3.4184	0.79108	52.2693	51.5298	-1.23994
		Bladder	0	0	0	0.1922	0.1899	-0.00385647	57.14	56.66	-0.804829
		Femur (L)	17.8715	17.6619	-0.351442	20.4337	20.13	-0.509222	25.6222	24.6254	-1.67136
		Femur (R)	17.295	17.295	0	19.472	19.4729	0.00150905	22.7397	22.7397	0
4He	D	PTV	18.1152	18.0324	-0.313804	26.3859	26.1884	-0.748506	29.9688	29.8841	-0.321005
		Chiasma	1.8751	2.3895	1.94953	5.5585	6.4037	3.20323	13.3939	13.6995	1.15819
		Temporal Lobe (L)	0.4688	0.4779	0.0344881	7.8689	7.7418	-0.481697	24.7117	24.3406	-1.40643
		Temporal Lobe (R)	0.1339	0.1593	0.0962635	5.6924	5.5754	-0.443419	15.5369	15.7067	0.643526
12C	E	PTV	9.3032	9.3749	0.577569	12.4141	12.5577	1.15675	13.7787	13.9032	1.00289
	F	PTV	10.4184	10.5017	0.658108	12.6575	12.7776	0.948845	14.0131	14.0271	0.110606
		Brainstem	0.0762	0.0744	-0.0142208	4.0821	3.9865	-0.755283	10.1138	10.1001	-0.108236
		Chiasma	1.2642	1.2197	-0.35157	6.9609	6.9317	-0.230693	9.2913	9.3563	0.51353
		Optical System	0.0457	0.0446	-0.0086905	2.4675	2.6031	1.0713	9.139	9.1778	0.306538
		Parotids (L)	5.4986	5.474	-0.194351	6.0774	6.0541	-0.184081	8.1642	8.1068	-0.453486
		Parotids (R)	4.5695	4.5815	0.0948055	5.6357	5.6376	0.0150109	6.641	6.6342	-0.0537231
		Temporal Lobe (L)	0	0	0	0.3503	0.3421	-0.0647837	10.0681	9.9811	-0.68734
		Temporal Lobe (R)	0	0	0	0.7616	0.7437	-0.141418	7.7681	7.8837	0.913293
	G	PTV	17.7489	18.0635	1.55363	20.2494	20.5628	1.5477	21.4104	21.7443	1.64894
		Rectum	0.0893	0.0682	-0.104201	0.3572	0.3408	-0.0809901	14.3108	14.5417	1.14028
		Bladder	0.022	0	-0.108645	0.1116	0.1136	0.00987684	16.9452	17.1773	1.14621
		Femur (L)	0.9377	0.8861	-0.254822	10.2698	10.27	0.000987684	11.855	11.8378	-0.0849408
		Femur (R)	0.5581	0.568	0.0488903	9.3322	9.293	-0.193586	11.3638	11.3379	-0.127905
16O	H	PTV	7.1888	7.2344	0.468153	9.7404	9.8365	0.986612	10.8472	10.9217	0.764856
