# Supplementary material for: Fast robust dose calculation on GPU for high-precision 1H, 4He, 12C and 16O ion therapy: the FRoG platform
Source: Sci Rep. 2018 Oct 4;8:14829. doi: 10.1038/s41598-018-33194-4 (PMC6172246; doi:10.1038/s41598-018-33194-4)
Supplement: Supplementary file 3 — Dataset 3 [file 41598_2018_33194_MOESM3_ESM.xlsx]

## Sheet: Sheet1
Abbrev.	Definition
GPU	graphics processing unit
CPU	central processing unit
MC	Monte Carlo
HIT	Heidelberg Ion Therapy Center
TPS	treatment planning system
PB	pencil beam
BAMS	beam application and monitoring system
RBE	relative biological effectiveness
FRoG	fast recalulation on GPU
SOBP	spread-out Bragg peak
DG	double Gaussian
TG	triple Gaussian
MCTP	Monte Carlo Treament Planning Platform
DVH	dose volume histogram
PTV	planning target volume
OAR	organ at risk
QA	quality assurance
SSD	source-to-skin distance
DPB	duel pencil beam
Z	atomic number
LEM	local effect model
MKM	microdosimetric kinetic model
IDD	inetgral depth dose
MWPC	multi-wire proportional chamber
FWHM	full width half maximum
